# Supplementary material for: Activation of the osteoblastic HIF-1α pathway partially alleviates the symptoms of STZ-induced type 1 diabetes mellitus via RegIIIγ
Source: Exp Mol Med. 2024 Jul 1;56(7):1574–90. doi: 10.1038/s12276-024-01257-4 (PMC11297314; doi:10.1038/s12276-024-01257-4)
Supplement: Supplementary file 2 — Supplementary Table 7 [file 12276_2024_1257_MOESM2_ESM.xlsx]

## Sheet: Y0707
SPOTS	Y0707-01
A1 (Reference Spots)	34962.3
A2 (Reference Spots)	34927.8
A3 (Adiponectin/Acrp30)	8429.35
A4 (Adiponectin/Acrp30)	8696.39
A5 (Amphiregulin)	2418.52
A6 (Amphiregulin)	2570.66
A7 (Angiopoietin-1)	12223.6
A8 (Angiopoietin-1)	11850.1
A9 (Angiopoietin-2)	10575.5
A10 (Angiopoietin-2)	11224.6
A11 (Angiopoietin-like 3)	5220.73
A12 (Angiopoietin-like 3)	4981.07
A13 (BAFF/BLyS/TNFSF13B)	5539.06
A14 (BAFF/BLyS/TNFSF13B)	5791.81
A15 (C1q R1/CD93)	6840.53
A16 (C1q R1/CD93)	6993.57
A17 (CCL2/JE/MCP-1)	2196.73
A18 (CCL2/JE/MCP-1)	2296.11
A19 (CCL3/CCL4 MIP-1 alpha/beta)	2518.5
A20 (CCL3/CCL4 MIP-1 alpha/beta)	2566.39
A21 (CCL5/RANTES)	2403.78
A22 (CCL5/RANTES)	2426.52
A23 (Reference Spots)	32097.6
A24 (Reference Spots)	31136.7
B3 (CCL6/C10)	4620.36
B4 (CCL6/C10)	4674.86
B5 (CCL11/Eotaxin)	13459.6
B6 (CCL11/Eotaxin)	11898.9
B7 (CCL12/MCP-5)	2551.05
B8 (CCL12/MCP-5)	2467.33
B9 (CCL17/TARC)	4498.72
B10 (CCL17/TARC)	4336.57
B11 (CCL19/MIP-3 beta)	2455.33
B12 (CCL19/MIP-3 beta)	2440.36
B13 (CCL20/MIP-3 alpha)	2238.7
B14 (CCL20/MIP-3 alpha)	2424.67
B15 (CCL21/6Ckine)	15254.8
B16 (CCL21/6Ckine)	14928.5
B17 (CCL22/MDC)	5661.52
B18 (CCL22/MDC)	6204.25
B19 (CD14)	3024.26
B20 (CD14)	2940.21
B21 (CD40/TNFRSF5)	2682.99
B22 (CD40/TNFRSF5)	2550.95
C3 (CD160)	2242.77
C4 (CD160)	2296.72
C5 (Chemerin)	5938.07
C6 (Chemerin)	6010.66
C7 (Chitinase 3-like 1)	11902.8
C8 (Chitinase 3-like 1)	12265.7
C9 (Coagulation Factor III/ Tissue Factor)	2791.34
C10 (Coagulation Factor III/ Tissue Factor)	2752.42
C11 (Complement Component C5/C5a)	3030.49
C12 (Complement Component C5/C5a)	3093.66
C13 (Complement Factor D)	6289.88
C14 (Complement Factor D)	6379.85
C15 (C-Reactive Protein/CRP)	7030.89
C16 (C-Reactive Protein/CRP)	7089.65
C17 (CX3CL1/Fractalkine)	5656.3
C18 (CX3CL1/Fractalkine)	5838.5
C19 (CXCL1/KC)	2541.11
C20 (CXCL1/KC)	2442.17
C21 (CXCL2/MIP-2)	2567.83
C22 (CXCL2/MIP-2)	2453
D1 (CXCL9/MIG)	2249.27
D2 (CXCL9/MIG)	2315.08
D3 (CXCL10/IP-10)	2295.49
D4 (CXCL10/IP-10)	2309.68
D5 (CXCL11/I-TAC)	2191.51
D6 (CXCL11/I-TAC)	2476.54
D7 (CXCL13/BLC/BCA-1)	10397.5
D8 (CXCL13/BLC/BCA-1)	10692.8
D9 (CXCL16)	6596.33
D10 (CXCL16)	6546.25
D11 (Cystatin C)	6163.18
D12 (Cystatin C)	6112.88
D13 (DKK-1)	7174.55
D14 (DKK-1)	7019.34
D15 (DPPIV/CD26)	5633.15
D16 (DPPIV/CD26)	5985.82
D17 (EGF)	3470.45
D18 (EGF)	3537.4
D19 (Endoglin/CD105)	2978.16
D20 (Endoglin/CD105)	2891.56
D21 (Endostatin)	9697.78
D22 (Endostatin)	9565.68
D23 (Fetuin A/AHSG)	10187.6
D24 (Fetuin A/AHSG)	9375.58
E1 (FGF acidic)	2028.42
E2 (FGF acidic)	2163.52
E3 (FGF-21)	2439.64
E4 (FGF-21)	2344.46
E5 (Flt-3 Ligand)	3383.91
E6 (Flt-3 Ligand)	3639.91
E7 (Gas 6)	4988.45
E8 (Gas 6)	5006.14
E9 (G-CSF)	2579.45
E10 (G-CSF)	2611.99
E11 (GDF-15)	3311.73
E12 (GDF-15)	3258.06
E13 (GM-CSF)	2376.7
E14 (GM-CSF)	2369.08
E15 (HGF)	3908.41
E16 (HGF)	4152.86
E17 (ICAM-1/CD54)	6101.87
E18 (ICAM-1/CD54)	5993.06
E19 (IFN-gamma)	2888.13
E20 (IFN-gamma)	2811.01
E21 (IGFBP-1)	17443.1
E22 (IGFBP-1)	18101.4
E23 (IGFBP-2)	21478.7
E24 (IGFBP-2)	19978.7
F1 (IGFBP-3)	14680.3
F2 (IGFBP-3)	14245.9
F3 (IGFBP-5)	6003.25
F4 (IGFBP-5)	5497.8
F5 (IGFBP-6)	18906.9
F6 (IGFBP-6)	19493.8
F7 (IL-1 alpha/IL-1F1)	3121.2
F8 (IL-1 alpha/IL-1F1)	3010.49
F9 (IL-1 beta/ IL-1F2)	2452.12
F10 (IL-1 beta/ IL-1F2)	2477.08
F11 (IL-1ra/IL-1F3)	2870.45
F12 (IL-1ra/IL-1F3)	2762.8
F13 (IL-2)	2169.35
F14 (IL-2)	2124.64
F15 (IL-3)	2243.75
F16 (IL-3)	2254.9
F17 (IL-4)	3333.96
F18 (IL-4)	3401.69
F19 (IL-5)	2892.31
F20 (IL-5)	2892.2
F21 (IL-6)	2685.91
F22 (IL-6)	2746.42
F23 (IL-7)	3297.78
F24 (IL-7)	3157.93
G1 (IL-10)	2302.94
G2 (IL-10)	2374.58
G3 (IL-11)	2564.32
G4 (IL-11)	2545.78
G5 (IL-12p40)	4597.73
G6 (IL-12p40)	4980.98
G7 (IL-13)	2782.78
G8 (IL-13)	2794.84
G9 (IL-15)	2948.2
G10 (IL-15)	2796.48
G11 (IL-17A)	2323.12
G12 (IL-17A)	2280.97
G13 (IL-22)	2206.75
G14 (IL-22)	2304.59
G15 (IL-23)	2548.62
G16 (IL-23)	2532.69
G17 (IL-27p28)	2679.75
G18 (IL-27p28)	2797.34
G19 (IL-28)	2702.52
G20 (IL-28)	2658.45
G21 (IL-33)	4694.46
G22 (IL-33)	4731.89
G23 (LDL R)	8164.47
G24 (LDL R)	7979.85
H1 (Leptin)	2691.03
H2 (Leptin)	2632.07
H3 (LIF)	2516.66
H4 (LIF)	2583.07
H5 (Lipocalin-2/NGAL)	3239.61
H6 (Lipocalin-2/NGAL)	3638.03
H7 (LIX)	16500.9
H8 (LIX)	16835
H9 (M-CSF)	6062.89
H10 (M-CSF)	5823.01
H11 (MMP-2)	5397.81
H12 (MMP-2)	5292.84
H13 (MMP-3)	19529.8
H14 (MMP-3)	19965.8
H15 (MMP-9)	6781.23
H16 (MMP-9)	6419.48
H17 (Myeloperoxidase)	10754.2
H18 (Myeloperoxidase)	11439.6
H19 (Osteopontin (OPN))	9216.65
H20 (Osteopontin (OPN))	9555.83
H21 (Osteoprotegerin/ TNFRSF11B)	4698.88
H22 (Osteoprotegerin/ TNFRSF11B)	4593.59
H23 (PD-ECGF/ Thymidine phosphorylase)	2884.56
H24 (PD-ECGF/ Thymidine phosphorylase)	2801.14
I1 (PDGF-BB)	10892.4
I2 (PDGF-BB)	9883.1
I3 (Pentraxin 2/SAP)	18962.1
I4 (Pentraxin 2/SAP)	21653.3
I5 (Pentraxin 3/ TSG-14)	5050.05
I6 (Pentraxin 3/ TSG-14)	4948.89
I7 (Periostin/OSF-2)	5091.16
I8 (Periostin/OSF-2)	5164.86
I9 (Pref-1/DLK-1/FA1)	2865.89
I10 (Pref-1/DLK-1/FA1)	2876.04
I11 (Proliferin)	2830.76
I12 (Proliferin)	2817.71
I13 (Proprotein Convertase 9/ PCSK9)	10295.9
I14 (Proprotein Convertase 9/ PCSK9)	10153
I15 (RAGE)	3467.05
I16 (RAGE)	3265.5
I17 (RBP4)	4828.45
I18 (RBP4)	5431.19
I19 (Reg3G)	11693.4
I20 (Reg3G)	11989.1
I21 (Resistin)	5668.25
I22 (Resistin)	5737.76
J1 (Reference Spots)	25863.7
J2 (Reference Spots)	22268.9
J3 (E-Selectin/CD62E)	16886.4
J4 (E-Selectin/CD62E)	19858.2
J5 (P-Selectin/CD62P)	5680.38
J6 (P-Selectin/CD62P)	5416.59
J7 (Serpin E1/PAI-1)	4822.85
J8 (Serpin E1/PAI-1)	4897.17
J9 (Serpin F1/PEDF)	3754.06
J10 (Serpin F1/PEDF)	3801.2
J11 (Thrombopoietin)	4732.86
J12 (Thrombopoietin)	4819.19
J13 (TIM-1/KIM-1/ HAVCR)	2855.32
J14 (TIM-1/KIM-1/ HAVCR)	2791.45
J15 (TNF-alpha)	2615.54
J16 (TNF-alpha)	2506.83
J17 (VCAM-1/CD106)	3571.57
J18 (VCAM-1/CD106)	3968.59
J19 (VEGF)	2719.33
J20 (VEGF)	2818.57
J21 (WISP-1/CCN4)	3513.37
J22 (WISP-1/CCN4)	3426.99
J23 (NC)	2053.72
J24 (NC)	2032.38
PAIRS
(A1-A2)(Reference Spots)	32902
(A3-A4)(Adiponectin/Acrp30)	6519.82
(A5-A6)(Amphiregulin)	451.54
(A7-A8)(Angiopoietin-1)	9993.82
(A9-A10)(Angiopoietin-2)	8857.04
(A11-A12)(Angiopoietin-like 3)	3057.85
(A13-A14)(BAFF/BLyS/TNFSF13B)	3622.39
(A15-A16)(C1q R1/CD93)	4874
(A17-A18)(CCL2/JE/MCP-1)	203.37
(A19-A20)(CCL3/CCL4 MIP-1 alpha/beta)	499.4
(A21-A22)(CCL5/RANTES)	372.11
(A23-A24)(Reference Spots)	29574.1
(B3-B4)(CCL6/C10)	2604.56
(B5-B6)(CCL11/Eotaxin)	10636.2
(B7-B8)(CCL12/MCP-5)	466.14
(B9-B10)(CCL17/TARC)	2374.6
(B11-B12)(CCL19/MIP-3 beta)	404.8
(B13-B14)(CCL20/MIP-3 alpha)	288.64
(B15-B16)(CCL21/6Ckine)	13048.6
(B17-B18)(CCL22/MDC)	3889.84
(B19-B20)(CD14)	939.19
(B21-B22)(CD40/TNFRSF5)	573.93
(C3-C4)(CD160)	226.7
(C5-C6)(Chemerin)	3931.32
(C7-C8)(Chitinase 3-like 1)	10041.2
(C9-C10)(Coagulation Factor III/ Tissue Factor)	728.83
(C11-C12)(Complement Component C5/C5a)	1019.02
(C13-C14)(Complement Factor D)	4291.82
(C15-C16)(C-Reactive Protein/CRP)	5017.22
(C17-C18)(CX3CL1/Fractalkine)	3704.35
(C19-C20)(CXCL1/KC)	448.59
(C21-C22)(CXCL2/MIP-2)	467.37
(D1-D2)(CXCL9/MIG)	239.13
(D3-D4)(CXCL10/IP-10)	259.54
(D5-D6)(CXCL11/I-TAC)	290.98
(D7-D8)(CXCL13/BLC/BCA-1)	8502.08
(D9-D10)(CXCL16)	4528.24
(D11-D12)(Cystatin C)	4094.98
(D13-D14)(DKK-1)	5053.9
(D15-D16)(DPPIV/CD26)	3766.44
(D17-D18)(EGF)	1460.88
(D19-D20)(Endoglin/CD105)	891.81
(D21-D22)(Endostatin)	7588.68
(D23-D24)(Fetuin A/AHSG)	7738.55
(E1-E2)(FGF acidic)	52.92
(E3-E4)(FGF-21)	349
(E5-E6)(Flt-3 Ligand)	1468.87
(E7-E8)(Gas 6)	2954.25
(E9-E10)(G-CSF)	552.67
(E11-E12)(GDF-15)	1241.85
(E13-E14)(GM-CSF)	329.84
(E15-E16)(HGF)	1987.59
(E17-E18)(ICAM-1/CD54)	4004.42
(E19-E20)(IFN-gamma)	806.52
(E21-E22)(IGFBP-1)	15729.2
(E23-E24)(IGFBP-2)	18685.6
(F1-F2)(IGFBP-3)	12420
(F3-F4)(IGFBP-5)	3707.48
(F5-F6)(IGFBP-6)	17157.3
(F7-F8)(IL-1 alpha/IL-1F1)	1022.8
(F9-F10)(IL-1 beta/ IL-1F2)	421.55
(F11-F12)(IL-1ra/IL-1F3)	773.58
(F13-F14)(IL-2)	103.95
(F15-F16)(IL-3)	206.28
(F17-F18)(IL-4)	1324.78
(F19-F20)(IL-5)	849.21
(F21-F22)(IL-6)	673.11
(F23-F24)(IL-7)	1184.81
(G1-G2)(IL-10)	295.71
(G3-G4)(IL-11)	512
(G5-G6)(IL-12p40)	2746.31
(G7-G8)(IL-13)	745.76
(G9-G10)(IL-15)	829.3
(G11-G12)(IL-17A)	259
(G13-G14)(IL-22)	212.62
(G15-G16)(IL-23)	497.61
(G17-G18)(IL-27p28)	695.5
(G19-G20)(IL-28)	637.44
(G21-G22)(IL-33)	2670.13
(G23-G24)(LDL R)	6029.11
(H1-H2)(Leptin)	618.5
(H3-H4)(LIF)	506.81
(H5-H6)(Lipocalin-2/NGAL)	1395.77
(H7-H8)(LIX)	14624.9
(H9-H10)(M-CSF)	3899.9
(H11-H12)(MMP-2)	3302.28
(H13-H14)(MMP-3)	17704.8
(H15-H16)(MMP-9)	4557.31
(H17-H18)(Myeloperoxidase)	9053.87
(H19-H20)(Osteopontin (OPN))	7343.19
(H21-H22)(Osteoprotegerin/ TNFRSF11B)	2603.19
(H23-H24)(PD-ECGF/ Thymidine phosphorylase)	799.8
(I1-I2)(PDGF-BB)	8344.71
(I3-I4)(Pentraxin 2/SAP)	18264.6
(I5-I6)(Pentraxin 3/ TSG-14)	2956.42
(I7-I8)(Periostin/OSF-2)	3084.96
(I9-I10)(Pref-1/DLK-1/FA1)	827.92
(I11-I12)(Proliferin)	781.19
(I13-I14)(Proprotein Convertase 9/ PCSK9)	8181.4
(I15-I16)(RAGE)	1323.23
(I17-I18)(RBP4)	3086.77
(I19-I20)(Reg3G)	9798.23
(I21-I22)(Resistin)	3659.96
(J1-J2)(Reference Spots)	22023.2
(J3-J4)(E-Selectin/CD62E)	16329.3
(J5-J6)(P-Selectin/CD62P)	3505.44
(J7-J8)(Serpin E1/PAI-1)	2816.96
(J9-J10)(Serpin F1/PEDF)	1734.58
(J11-J12)(Thrombopoietin)	2732.98
(J13-J14)(TIM-1/KIM-1/ HAVCR)	780.34
(J15-J16)(TNF-alpha)	518.14
(J17-J18)(VCAM-1/CD106)	1727.03
(J19-J20)(VEGF)	725.9
(J21-J22)(WISP-1/CCN4)	1427.13
(J23-J24)(NC)	0

## Sheet: Y0708
SPOTS	Y0708-02
A1 (Reference Spots)	31053.4
A2 (Reference Spots)	32128
A3 (Adiponectin/Acrp30)	8002.17
A4 (Adiponectin/Acrp30)	7438.82
A5 (Amphiregulin)	2342.47
A6 (Amphiregulin)	2572.19
A7 (Angiopoietin-1)	10402.4
A8 (Angiopoietin-1)	10216.4
A9 (Angiopoietin-2)	9196.7
A10 (Angiopoietin-2)	8694.1
A11 (Angiopoietin-like 3)	4563.46
A12 (Angiopoietin-like 3)	4370.34
A13 (BAFF/BLyS/TNFSF13B)	5075.49
A14 (BAFF/BLyS/TNFSF13B)	4775.97
A15 (C1q R1/CD93)	5532.28
A16 (C1q R1/CD93)	5648.65
A17 (CCL2/JE/MCP-1)	2009.74
A18 (CCL2/JE/MCP-1)	2007.25
A19 (CCL3/CCL4 MIP-1 alpha/beta)	2100.16
A20 (CCL3/CCL4 MIP-1 alpha/beta)	2145.34
A21 (CCL5/RANTES)	2096.53
A22 (CCL5/RANTES)	2477.38
A23 (Reference Spots)	31614.7
A24 (Reference Spots)	33739.4
B3 (CCL6/C10)	4870.62
B4 (CCL6/C10)	4742.84
B5 (CCL11/Eotaxin)	14063.3
B6 (CCL11/Eotaxin)	12967.4
B7 (CCL12/MCP-5)	2427.1
B8 (CCL12/MCP-5)	2296.27
B9 (CCL17/TARC)	4582.58
B10 (CCL17/TARC)	4457.65
B11 (CCL19/MIP-3 beta)	2360.38
B12 (CCL19/MIP-3 beta)	2214.46
B13 (CCL20/MIP-3 alpha)	1926.56
B14 (CCL20/MIP-3 alpha)	2098.63
B15 (CCL21/6Ckine)	12204.1
B16 (CCL21/6Ckine)	13283.2
B17 (CCL22/MDC)	5575.22
B18 (CCL22/MDC)	5650.26
B19 (CD14)	2587.43
B20 (CD14)	2452.33
B21 (CD40/TNFRSF5)	2295.55
B22 (CD40/TNFRSF5)	2367.68
C3 (CD160)	2227.66
C4 (CD160)	2266.35
C5 (Chemerin)	6032.36
C6 (Chemerin)	5982.73
C7 (Chitinase 3-like 1)	10815.4
C8 (Chitinase 3-like 1)	11069.6
C9 (Coagulation Factor III/ Tissue Factor)	2628.42
C10 (Coagulation Factor III/ Tissue Factor)	2611.72
C11 (Complement Component C5/C5a)	2636.37
C12 (Complement Component C5/C5a)	2533.2
C13 (Complement Factor D)	4990.48
C14 (Complement Factor D)	4662.04
C15 (C-Reactive Protein/CRP)	6065.85
C16 (C-Reactive Protein/CRP)	6259.12
C17 (CX3CL1/Fractalkine)	4839.05
C18 (CX3CL1/Fractalkine)	4968.61
C19 (CXCL1/KC)	2082.55
C20 (CXCL1/KC)	2018.57
C21 (CXCL2/MIP-2)	2154.59
C22 (CXCL2/MIP-2)	2243.53
D1 (CXCL9/MIG)	2162.9
D2 (CXCL9/MIG)	2227.2
D3 (CXCL10/IP-10)	2290.69
D4 (CXCL10/IP-10)	2287.1
D5 (CXCL11/I-TAC)	2149.43
D6 (CXCL11/I-TAC)	2236.13
D7 (CXCL13/BLC/BCA-1)	9089.85
D8 (CXCL13/BLC/BCA-1)	9111.63
D9 (CXCL16)	6248.73
D10 (CXCL16)	6175.3
D11 (Cystatin C)	5361.99
D12 (Cystatin C)	5236.2
D13 (DKK-1)	6450.57
D14 (DKK-1)	6399.37
D15 (DPPIV/CD26)	5373.72
D16 (DPPIV/CD26)	5171.63
D17 (EGF)	2908.66
D18 (EGF)	2962.87
D19 (Endoglin/CD105)	2428.95
D20 (Endoglin/CD105)	2440.56
D21 (Endostatin)	9619.32
D22 (Endostatin)	10252.3
D23 (Fetuin A/AHSG)	11860.8
D24 (Fetuin A/AHSG)	12317.9
E1 (FGF acidic)	2048.19
E2 (FGF acidic)	2090.53
E3 (FGF-21)	2383.63
E4 (FGF-21)	2348.28
E5 (Flt-3 Ligand)	3332.41
E6 (Flt-3 Ligand)	3206.14
E7 (Gas 6)	4017.58
E8 (Gas 6)	3967.88
E9 (G-CSF)	2022.52
E10 (G-CSF)	2010.35
E11 (GDF-15)	2531.52
E12 (GDF-15)	2542.52
E13 (GM-CSF)	1918.31
E14 (GM-CSF)	1961.66
E15 (HGF)	3691.11
E16 (HGF)	3825.64
E17 (ICAM-1/CD54)	5277.61
E18 (ICAM-1/CD54)	5336.25
E19 (IFN-gamma)	2434.74
E20 (IFN-gamma)	2380.38
E21 (IGFBP-1)	17912
E22 (IGFBP-1)	18268.8
E23 (IGFBP-2)	23141.7
E24 (IGFBP-2)	25531.1
F1 (IGFBP-3)	14212.4
F2 (IGFBP-3)	13712
F3 (IGFBP-5)	6466.83
F4 (IGFBP-5)	6233.15
F5 (IGFBP-6)	17063.4
F6 (IGFBP-6)	16041.3
F7 (IL-1 alpha/IL-1F1)	2529.9
F8 (IL-1 alpha/IL-1F1)	2379.59
F9 (IL-1 beta/ IL-1F2)	1927.97
F10 (IL-1 beta/ IL-1F2)	1885.24
F11 (IL-1ra/IL-1F3)	2229.79
F12 (IL-1ra/IL-1F3)	2228.68
F13 (IL-2)	1789.46
F14 (IL-2)	1785.5
F15 (IL-3)	1937.96
F16 (IL-3)	1961.65
F17 (IL-4)	3015.33
F18 (IL-4)	3038.17
F19 (IL-5)	2436.03
F20 (IL-5)	2422.53
F21 (IL-6)	2104.72
F22 (IL-6)	2111.21
F23 (IL-7)	2872.12
F24 (IL-7)	2859.97
G1 (IL-10)	2166.61
G2 (IL-10)	2242.2
G3 (IL-11)	2592.82
G4 (IL-11)	2513.86
G5 (IL-12p40)	3900.43
G6 (IL-12p40)	3961.77
G7 (IL-13)	2350.5
G8 (IL-13)	2335.57
G9 (IL-15)	2458.73
G10 (IL-15)	2452.51
G11 (IL-17A)	1869.69
G12 (IL-17A)	1850.79
G13 (IL-22)	1855.36
G14 (IL-22)	1911.62
G15 (IL-23)	2232.8
G16 (IL-23)	2224.39
G17 (IL-27p28)	2333.81
G18 (IL-27p28)	2333.37
G19 (IL-28)	2184.1
G20 (IL-28)	2191.97
G21 (IL-33)	4196.93
G22 (IL-33)	4324.29
G23 (LDL R)	8584.02
G24 (LDL R)	8740.71
H1 (Leptin)	2585.98
H2 (Leptin)	2528.71
H3 (LIF)	2607.63
H4 (LIF)	2725.83
H5 (Lipocalin-2/NGAL)	3445.89
H6 (Lipocalin-2/NGAL)	3733.39
H7 (LIX)	17323.7
H8 (LIX)	16378.8
H9 (M-CSF)	5673.47
H10 (M-CSF)	5575.24
H11 (MMP-2)	5357.77
H12 (MMP-2)	5317.76
H13 (MMP-3)	19438.1
H14 (MMP-3)	18960
H15 (MMP-9)	7020.62
H16 (MMP-9)	6925.38
H17 (Myeloperoxidase)	12900.1
H18 (Myeloperoxidase)	13323.6
H19 (Osteopontin (OPN))	10222.7
H20 (Osteopontin (OPN))	10231.8
H21 (Osteoprotegerin/ TNFRSF11B)	4661.71
H22 (Osteoprotegerin/ TNFRSF11B)	4706.05
H23 (PD-ECGF/ Thymidine phosphorylase)	2645.79
H24 (PD-ECGF/ Thymidine phosphorylase)	2548.11
I1 (PDGF-BB)	11893.3
I2 (PDGF-BB)	11623.5
I3 (Pentraxin 2/SAP)	24658.5
I4 (Pentraxin 2/SAP)	25578.8
I5 (Pentraxin 3/ TSG-14)	5341.37
I6 (Pentraxin 3/ TSG-14)	5615.87
I7 (Periostin/OSF-2)	5815.55
I8 (Periostin/OSF-2)	5473.87
I9 (Pref-1/DLK-1/FA1)	2585.58
I10 (Pref-1/DLK-1/FA1)	2584.34
I11 (Proliferin)	2695.89
I12 (Proliferin)	2645.48
I13 (Proprotein Convertase 9/ PCSK9)	9973.36
I14 (Proprotein Convertase 9/ PCSK9)	10003.2
I15 (RAGE)	3199.52
I16 (RAGE)	3173.42
I17 (RBP4)	5895.97
I18 (RBP4)	6002.35
I19 (Reg3G)	13707
I20 (Reg3G)	13992
I21 (Resistin)	6258.89
I22 (Resistin)	6322.72
J1 (Reference Spots)	37115.1
J2 (Reference Spots)	37510.5
J3 (E-Selectin/CD62E)	24272.1
J4 (E-Selectin/CD62E)	25577.2
J5 (P-Selectin/CD62P)	6623.61
J6 (P-Selectin/CD62P)	6620.55
J7 (Serpin E1/PAI-1)	5701.57
J8 (Serpin E1/PAI-1)	5585.46
J9 (Serpin F1/PEDF)	3942.79
J10 (Serpin F1/PEDF)	3916.76
J11 (Thrombopoietin)	4890.09
J12 (Thrombopoietin)	4878.46
J13 (TIM-1/KIM-1/ HAVCR)	2448.28
J14 (TIM-1/KIM-1/ HAVCR)	2376.9
J15 (TNF-alpha)	2450.56
J16 (TNF-alpha)	2528.1
J17 (VCAM-1/CD106)	4888.42
J18 (VCAM-1/CD106)	5072.58
J19 (VEGF)	2901.79
J20 (VEGF)	2889.52
J21 (WISP-1/CCN4)	3821.28
J22 (WISP-1/CCN4)	3785.83
J23 (NC)	1961.02
J24 (NC)	1914.4

## Sheet: Y0709
SPOTS	Y0709-Y1
A1 (Reference Spots)	33987.3
A2 (Reference Spots)	33492.9
A3 (Adiponectin/Acrp30)	8292.67
A4 (Adiponectin/Acrp30)	7555.85
A5 (Amphiregulin)	2416.68
A6 (Amphiregulin)	2855.14
A7 (Angiopoietin-1)	15399.3
A8 (Angiopoietin-1)	15638.1
A9 (Angiopoietin-2)	10224.3
A10 (Angiopoietin-2)	9957.38
A11 (Angiopoietin-like 3)	4807.53
A12 (Angiopoietin-like 3)	4572.39
A13 (BAFF/BLyS/TNFSF13B)	5864.5
A14 (BAFF/BLyS/TNFSF13B)	5975.78
A15 (C1q R1/CD93)	9207.66
A16 (C1q R1/CD93)	9140.09
A17 (CCL2/JE/MCP-1)	2285.4
A18 (CCL2/JE/MCP-1)	2202.5
A19 (CCL3/CCL4 MIP-1 alpha/beta)	2183.7
A20 (CCL3/CCL4 MIP-1 alpha/beta)	2193.94
A21 (CCL5/RANTES)	2303.16
A22 (CCL5/RANTES)	3080.59
A23 (Reference Spots)	33951.8
A24 (Reference Spots)	35150.1
B3 (CCL6/C10)	3989.39
B4 (CCL6/C10)	3849.58
B5 (CCL11/Eotaxin)	6443.37
B6 (CCL11/Eotaxin)	6061.73
B7 (CCL12/MCP-5)	3149.64
B8 (CCL12/MCP-5)	3058.59
B9 (CCL17/TARC)	3361.68
B10 (CCL17/TARC)	3319.41
B11 (CCL19/MIP-3 beta)	2434
B12 (CCL19/MIP-3 beta)	2372.13
B13 (CCL20/MIP-3 alpha)	2365.53
B14 (CCL20/MIP-3 alpha)	2565.99
B15 (CCL21/6Ckine)	6640.7
B16 (CCL21/6Ckine)	6853.18
B17 (CCL22/MDC)	3704.78
B18 (CCL22/MDC)	3636.28
B19 (CD14)	2515.76
B20 (CD14)	2424.69
B21 (CD40/TNFRSF5)	2420.06
B22 (CD40/TNFRSF5)	2670.16
C3 (CD160)	2283.09
C4 (CD160)	2308.84
C5 (Chemerin)	7077.54
C6 (Chemerin)	7053.82
C7 (Chitinase 3-like 1)	11325.4
C8 (Chitinase 3-like 1)	11406.9
C9 (Coagulation Factor III/ Tissue Factor)	2714.56
C10 (Coagulation Factor III/ Tissue Factor)	2647.4
C11 (Complement Component C5/C5a)	2991.24
C12 (Complement Component C5/C5a)	2967.98
C13 (Complement Factor D)	5169.29
C14 (Complement Factor D)	5283.99
C15 (C-Reactive Protein/CRP)	6624.8
C16 (C-Reactive Protein/CRP)	6594.38
C17 (CX3CL1/Fractalkine)	5842.42
C18 (CX3CL1/Fractalkine)	5898.23
C19 (CXCL1/KC)	2351.95
C20 (CXCL1/KC)	2201.8
C21 (CXCL2/MIP-2)	2251.76
C22 (CXCL2/MIP-2)	2294.35
D1 (CXCL9/MIG)	2143.84
D2 (CXCL9/MIG)	2173.29
D3 (CXCL10/IP-10)	2267.59
D4 (CXCL10/IP-10)	2304.95
D5 (CXCL11/I-TAC)	2255.06
D6 (CXCL11/I-TAC)	2319.07
D7 (CXCL13/BLC/BCA-1)	3266.54
D8 (CXCL13/BLC/BCA-1)	3247.03
D9 (CXCL16)	8344.07
D10 (CXCL16)	8166.67
D11 (Cystatin C)	5878.32
D12 (Cystatin C)	5193.02
D13 (DKK-1)	4826.3
D14 (DKK-1)	4750.7
D15 (DPPIV/CD26)	4273.33
D16 (DPPIV/CD26)	4322.78
D17 (EGF)	2362.21
D18 (EGF)	2334.83
D19 (Endoglin/CD105)	2566.6
D20 (Endoglin/CD105)	2617.5
D21 (Endostatin)	8487.29
D22 (Endostatin)	9202.68
D23 (Fetuin A/AHSG)	10166.6
D24 (Fetuin A/AHSG)	10042.1
E1 (FGF acidic)	2331.9
E2 (FGF acidic)	2350.94
E3 (FGF-21)	2478.94
E4 (FGF-21)	2503.94
E5 (Flt-3 Ligand)	4072.44
E6 (Flt-3 Ligand)	4062.29
E7 (Gas 6)	4291.14
E8 (Gas 6)	3899.6
E9 (G-CSF)	2318.11
E10 (G-CSF)	2337.45
E11 (GDF-15)	2414.13
E12 (GDF-15)	2334.86
E13 (GM-CSF)	2150.38
E14 (GM-CSF)	2143.02
E15 (HGF)	2973.39
E16 (HGF)	3001.03
E17 (ICAM-1/CD54)	5091.71
E18 (ICAM-1/CD54)	5153.16
E19 (IFN-gamma)	2269.29
E20 (IFN-gamma)	2186
E21 (IGFBP-1)	16120.1
E22 (IGFBP-1)	16783.1
E23 (IGFBP-2)	22695.1
E24 (IGFBP-2)	23256.6
F1 (IGFBP-3)	17345
F2 (IGFBP-3)	15411
F3 (IGFBP-5)	6243.05
F4 (IGFBP-5)	6145.28
F5 (IGFBP-6)	21734.4
F6 (IGFBP-6)	20663.9
F7 (IL-1 alpha/IL-1F1)	2733.37
F8 (IL-1 alpha/IL-1F1)	2290.96
F9 (IL-1 beta/ IL-1F2)	2108.26
F10 (IL-1 beta/ IL-1F2)	2143.57
F11 (IL-1ra/IL-1F3)	2306
F12 (IL-1ra/IL-1F3)	2314.95
F13 (IL-2)	2025.76
F14 (IL-2)	2011.56
F15 (IL-3)	2026.94
F16 (IL-3)	2082.03
F17 (IL-4)	2682.51
F18 (IL-4)	2679.76
F19 (IL-5)	2168.56
F20 (IL-5)	2204.78
F21 (IL-6)	2328.88
F22 (IL-6)	2407.59
F23 (IL-7)	2725.48
F24 (IL-7)	2668.15
G1 (IL-10)	2403.03
G2 (IL-10)	2431.32
G3 (IL-11)	2443.15
G4 (IL-11)	2460.29
G5 (IL-12p40)	3317.28
G6 (IL-12p40)	3341.27
G7 (IL-13)	2270.51
G8 (IL-13)	2211.28
G9 (IL-15)	2260.24
G10 (IL-15)	2379.04
G11 (IL-17A)	2037.96
G12 (IL-17A)	2051.94
G13 (IL-22)	2079.2
G14 (IL-22)	2056.03
G15 (IL-23)	2035.76
G16 (IL-23)	2002.29
G17 (IL-27p28)	2228.2
G18 (IL-27p28)	2261.6
G19 (IL-28)	2178.79
G20 (IL-28)	2188.98
G21 (IL-33)	3549.87
G22 (IL-33)	3695.44
G23 (LDL R)	9787.02
G24 (LDL R)	9771.35
H1 (Leptin)	2487.15
H2 (Leptin)	2601.6
H3 (LIF)	2661.09
H4 (LIF)	2642.72
H5 (Lipocalin-2/NGAL)	2519.66
H6 (Lipocalin-2/NGAL)	2953.67
H7 (LIX)	14582.6
H8 (LIX)	13307
H9 (M-CSF)	5762.89
H10 (M-CSF)	5920.89
H11 (MMP-2)	5201.45
H12 (MMP-2)	5194.81
H13 (MMP-3)	20325.8
H14 (MMP-3)	20114.6
H15 (MMP-9)	4960.11
H16 (MMP-9)	4125.25
H17 (Myeloperoxidase)	6562.54
H18 (Myeloperoxidase)	7107.38
H19 (Osteopontin (OPN))	6871.61
H20 (Osteopontin (OPN))	7030.99
H21 (Osteoprotegerin/ TNFRSF11B)	4492.54
H22 (Osteoprotegerin/ TNFRSF11B)	4683.5
H23 (PD-ECGF/ Thymidine phosphorylase)	2257.9
H24 (PD-ECGF/ Thymidine phosphorylase)	2175.36
I1 (PDGF-BB)	11446.8
I2 (PDGF-BB)	11830.1
I3 (Pentraxin 2/SAP)	27473
I4 (Pentraxin 2/SAP)	26333
I5 (Pentraxin 3/ TSG-14)	3870.23
I6 (Pentraxin 3/ TSG-14)	3835.25
I7 (Periostin/OSF-2)	5571.07
I8 (Periostin/OSF-2)	5124.7
I9 (Pref-1/DLK-1/FA1)	2549.83
I10 (Pref-1/DLK-1/FA1)	2644.71
I11 (Proliferin)	2307.34
I12 (Proliferin)	2253.84
I13 (Proprotein Convertase 9/ PCSK9)	7762.73
I14 (Proprotein Convertase 9/ PCSK9)	8004.73
I15 (RAGE)	3957.31
I16 (RAGE)	3640.22
I17 (RBP4)	4174.59
I18 (RBP4)	4510.29
I19 (Reg3G)	10564.8
I20 (Reg3G)	11407.8
I21 (Resistin)	5217.04
I22 (Resistin)	5477.91
J1 (Reference Spots)	39538.3
J2 (Reference Spots)	39582.1
J3 (E-Selectin/CD62E)	23333.6
J4 (E-Selectin/CD62E)	22997.8
J5 (P-Selectin/CD62P)	5043.04
J6 (P-Selectin/CD62P)	4885.9
J7 (Serpin E1/PAI-1)	4522.6
J8 (Serpin E1/PAI-1)	4272.72
J9 (Serpin F1/PEDF)	3598.66
J10 (Serpin F1/PEDF)	3776.65
J11 (Thrombopoietin)	5354.76
J12 (Thrombopoietin)	5265.43
J13 (TIM-1/KIM-1/ HAVCR)	2169.51
J14 (TIM-1/KIM-1/ HAVCR)	2119.43
J15 (TNF-alpha)	2162.58
J16 (TNF-alpha)	2095.7
J17 (VCAM-1/CD106)	3711.2
J18 (VCAM-1/CD106)	3896.67
J19 (VEGF)	2392.95
J20 (VEGF)	2366.28
J21 (WISP-1/CCN4)	6236.09
J22 (WISP-1/CCN4)	6450.1
J23 (NC)	2154.85
J24 (NC)	1988.12
PAIRS
(A1-A2)(Reference Spots)	31668.7
(A3-A4)(Adiponectin/Acrp30)	5852.77
(A5-A6)(Amphiregulin)	564.43
(A7-A8)(Angiopoietin-1)	13447.2
(A9-A10)(Angiopoietin-2)	8019.36
(A11-A12)(Angiopoietin-like 3)	2618.48
(A13-A14)(BAFF/BLyS/TNFSF13B)	3848.65
(A15-A16)(C1q R1/CD93)	7102.39
(A17-A18)(CCL2/JE/MCP-1)	172.47
(A19-A20)(CCL3/CCL4 MIP-1 alpha/beta)	117.34
(A21-A22)(CCL5/RANTES)	620.39
(A23-A24)(Reference Spots)	32479.4
(B3-B4)(CCL6/C10)	1848
(B5-B6)(CCL11/Eotaxin)	4181.06
(B7-B8)(CCL12/MCP-5)	1032.63
(B9-B10)(CCL17/TARC)	1269.06
(B11-B12)(CCL19/MIP-3 beta)	331.58
(B13-B14)(CCL20/MIP-3 alpha)	394.27
(B15-B16)(CCL21/6Ckine)	4675.46
(B17-B18)(CCL22/MDC)	1599.04
(B19-B20)(CD14)	398.74
(B21-B22)(CD40/TNFRSF5)	473.62
(C3-C4)(CD160)	224.48
(C5-C6)(Chemerin)	4994.19
(C7-C8)(Chitinase 3-like 1)	9294.63
(C9-C10)(Coagulation Factor III/ Tissue Factor)	609.5
(C11-C12)(Complement Component C5/C5a)	908.13
(C13-C14)(Complement Factor D)	3155.15
(C15-C16)(C-Reactive Protein/CRP)	4538.11
(C17-C18)(CX3CL1/Fractalkine)	3798.84
(C19-C20)(CXCL1/KC)	205.39
(C21-C22)(CXCL2/MIP-2)	201.57
(D1-D2)(CXCL9/MIG)	87.08
(D3-D4)(CXCL10/IP-10)	214.78
(D5-D6)(CXCL11/I-TAC)	215.58
(D7-D8)(CXCL13/BLC/BCA-1)	1185.3
(D9-D10)(CXCL16)	6183.88
(D11-D12)(Cystatin C)	3464.19
(D13-D14)(DKK-1)	2717.01
(D15-D16)(DPPIV/CD26)	2226.57
(D17-D18)(EGF)	277.03
(D19-D20)(Endoglin/CD105)	520.57
(D21-D22)(Endostatin)	6773.5
(D23-D24)(Fetuin A/AHSG)	8032.88
(E1-E2)(FGF acidic)	269.93
(E3-E4)(FGF-21)	419.96
(E5-E6)(Flt-3 Ligand)	1995.88
(E7-E8)(Gas 6)	2023.88
(E9-E10)(G-CSF)	256.29
(E11-E12)(GDF-15)	303.01
(E13-E14)(GM-CSF)	75.21
(E15-E16)(HGF)	915.73
(E17-E18)(ICAM-1/CD54)	3050.95
(E19-E20)(IFN-gamma)	156.16
(E21-E22)(IGFBP-1)	14380.1
(E23-E24)(IGFBP-2)	20904.4
(F1-F2)(IGFBP-3)	14306.5
(F3-F4)(IGFBP-5)	4122.68
(F5-F6)(IGFBP-6)	19127.7
(F7-F8)(IL-1 alpha/IL-1F1)	440.68
(F9-F10)(IL-1 beta/ IL-1F2)	54.43
(F11-F12)(IL-1ra/IL-1F3)	238.99
(F13-F14)(IL-2)	-52.82
(F15-F16)(IL-3)	-17
(F17-F18)(IL-4)	609.66
(F19-F20)(IL-5)	115.18
(F21-F22)(IL-6)	296.75
(F23-F24)(IL-7)	625.33
(G1-G2)(IL-10)	345.69
(G3-G4)(IL-11)	380.23
(G5-G6)(IL-12p40)	1257.79
(G7-G8)(IL-13)	169.41
(G9-G10)(IL-15)	248.16
(G11-G12)(IL-17A)	-26.54
(G13-G14)(IL-22)	-3.87
(G15-G16)(IL-23)	-52.46
(G17-G18)(IL-27p28)	173.41
(G19-G20)(IL-28)	112.4
(G21-G22)(IL-33)	1551.17
(G23-G24)(LDL R)	7707.7
(H1-H2)(Leptin)	472.89
(H3-H4)(LIF)	580.42
(H5-H6)(Lipocalin-2/NGAL)	665.18
(H7-H8)(LIX)	11873.3
(H9-H10)(M-CSF)	3770.4
(H11-H12)(MMP-2)	3126.64
(H13-H14)(MMP-3)	18148.7
(H15-H16)(MMP-9)	2471.2
(H17-H18)(Myeloperoxidase)	4763.48
(H19-H20)(Osteopontin (OPN))	4879.82
(H21-H22)(Osteoprotegerin/ TNFRSF11B)	2516.53
(H23-H24)(PD-ECGF/ Thymidine phosphorylase)	145.14
(I1-I2)(PDGF-BB)	9566.98
(I3-I4)(Pentraxin 2/SAP)	24831.5
(I5-I6)(Pentraxin 3/ TSG-14)	1781.26
(I7-I8)(Periostin/OSF-2)	3276.4
(I9-I10)(Pref-1/DLK-1/FA1)	525.78
(I11-I12)(Proliferin)	209.1
(I13-I14)(Proprotein Convertase 9/ PCSK9)	5812.25
(I15-I16)(RAGE)	1727.28
(I17-I18)(RBP4)	2270.96
(I19-I20)(Reg3G)	8914.82
(I21-I22)(Resistin)	3275.99
(J1-J2)(Reference Spots)	37488.7
(J3-J4)(E-Selectin/CD62E)	21094.2
(J5-J6)(P-Selectin/CD62P)	2892.99
(J7-J8)(Serpin E1/PAI-1)	2326.18
(J9-J10)(Serpin F1/PEDF)	1616.17
(J11-J12)(Thrombopoietin)	3238.61
(J13-J14)(TIM-1/KIM-1/ HAVCR)	72.99
(J15-J16)(TNF-alpha)	57.65
(J17-J18)(VCAM-1/CD106)	1732.45
(J19-J20)(VEGF)	308.13
(J21-J22)(WISP-1/CCN4)	4271.61
(J23-J24)(NC)	0

## Sheet: Y0710
SPOTS	Y0710-Y2
A1 (Reference Spots)	30029.9
A2 (Reference Spots)	30484.7
A3 (Adiponectin/Acrp30)	7429.73
A4 (Adiponectin/Acrp30)	6996.76
A5 (Amphiregulin)	2422.94
A6 (Amphiregulin)	2773.42
A7 (Angiopoietin-1)	12518.9
A8 (Angiopoietin-1)	12129.8
A9 (Angiopoietin-2)	8736.83
A10 (Angiopoietin-2)	9101.1
A11 (Angiopoietin-like 3)	4712.27
A12 (Angiopoietin-like 3)	4473.99
A13 (BAFF/BLyS/TNFSF13B)	5564.96
A14 (BAFF/BLyS/TNFSF13B)	5715.87
A15 (C1q R1/CD93)	7785.56
A16 (C1q R1/CD93)	7353.36
A17 (CCL2/JE/MCP-1)	2403.12
A18 (CCL2/JE/MCP-1)	2385.16
A19 (CCL3/CCL4 MIP-1 alpha/beta)	2405.08
A20 (CCL3/CCL4 MIP-1 alpha/beta)	2417.62
A21 (CCL5/RANTES)	2422.52
A22 (CCL5/RANTES)	2785.67
A23 (Reference Spots)	27772
A24 (Reference Spots)	30740.6
B3 (CCL6/C10)	3325.36
B4 (CCL6/C10)	3331.78
B5 (CCL11/Eotaxin)	7985.9
B6 (CCL11/Eotaxin)	7887.49
B7 (CCL12/MCP-5)	3298.9
B8 (CCL12/MCP-5)	3113.84
B9 (CCL17/TARC)	3625.83
B10 (CCL17/TARC)	3528.21
B11 (CCL19/MIP-3 beta)	2625.07
B12 (CCL19/MIP-3 beta)	2581.78
B13 (CCL20/MIP-3 alpha)	2582.72
B14 (CCL20/MIP-3 alpha)	2774.39
B15 (CCL21/6Ckine)	6570.4
B16 (CCL21/6Ckine)	6450.18
B17 (CCL22/MDC)	3982.67
B18 (CCL22/MDC)	3990.57
B19 (CD14)	2736.33
B20 (CD14)	2686.69
B21 (CD40/TNFRSF5)	2587.96
B22 (CD40/TNFRSF5)	2669.97
C3 (CD160)	2185.06
C4 (CD160)	2281.57
C5 (Chemerin)	6617.8
C6 (Chemerin)	6956.5
C7 (Chitinase 3-like 1)	10379.4
C8 (Chitinase 3-like 1)	9688.48
C9 (Coagulation Factor III/ Tissue Factor)	2877.23
C10 (Coagulation Factor III/ Tissue Factor)	2936.4
C11 (Complement Component C5/C5a)	3092.75
C12 (Complement Component C5/C5a)	3061.27
C13 (Complement Factor D)	5615.89
C14 (Complement Factor D)	5947.18
C15 (C-Reactive Protein/CRP)	6826.04
C16 (C-Reactive Protein/CRP)	6632.6
C17 (CX3CL1/Fractalkine)	5845.63
C18 (CX3CL1/Fractalkine)	5861.22
C19 (CXCL1/KC)	2584.81
C20 (CXCL1/KC)	2489.02
C21 (CXCL2/MIP-2)	2555.61
C22 (CXCL2/MIP-2)	2596.12
D1 (CXCL9/MIG)	2295.78
D2 (CXCL9/MIG)	2324.81
D3 (CXCL10/IP-10)	2367.87
D4 (CXCL10/IP-10)	2424.08
D5 (CXCL11/I-TAC)	2515.94
D6 (CXCL11/I-TAC)	2557.88
D7 (CXCL13/BLC/BCA-1)	3319.56
D8 (CXCL13/BLC/BCA-1)	3319.77
D9 (CXCL16)	7027.89
D10 (CXCL16)	6839.42
D11 (Cystatin C)	5554.26
D12 (Cystatin C)	5329.76
D13 (DKK-1)	4814.29
D14 (DKK-1)	4719.48
D15 (DPPIV/CD26)	4769.9
D16 (DPPIV/CD26)	4594.84
D17 (EGF)	2852
D18 (EGF)	2831.19
D19 (Endoglin/CD105)	2837.61
D20 (Endoglin/CD105)	2882.38
D21 (Endostatin)	8829.53
D22 (Endostatin)	9183.56
D23 (Fetuin A/AHSG)	9759.02
D24 (Fetuin A/AHSG)	9774.53
E1 (FGF acidic)	2622.65
E2 (FGF acidic)	2620.4
E3 (FGF-21)	2556.73
E4 (FGF-21)	2551.73
E5 (Flt-3 Ligand)	4022.93
E6 (Flt-3 Ligand)	4073.25
E7 (Gas 6)	4540.64
E8 (Gas 6)	4492.38
E9 (G-CSF)	2598.88
E10 (G-CSF)	2651.96
E11 (GDF-15)	2694.69
E12 (GDF-15)	2645.69
E13 (GM-CSF)	2320.83
E14 (GM-CSF)	2122.65
E15 (HGF)	3094.23
E16 (HGF)	3367.44
E17 (ICAM-1/CD54)	5212.51
E18 (ICAM-1/CD54)	5312.44
E19 (IFN-gamma)	2607.15
E20 (IFN-gamma)	2558.77
E21 (IGFBP-1)	15896.4
E22 (IGFBP-1)	16715.1
E23 (IGFBP-2)	18907.4
E24 (IGFBP-2)	19523.6
F1 (IGFBP-3)	15385.1
F2 (IGFBP-3)	13771.9
F3 (IGFBP-5)	6015.23
F4 (IGFBP-5)	5883.52
F5 (IGFBP-6)	19391
F6 (IGFBP-6)	19793.6
F7 (IL-1 alpha/IL-1F1)	3013.76
F8 (IL-1 alpha/IL-1F1)	2599.75
F9 (IL-1 beta/ IL-1F2)	2386.11
F10 (IL-1 beta/ IL-1F2)	2434.7
F11 (IL-1ra/IL-1F3)	2634.79
F12 (IL-1ra/IL-1F3)	2667.79
F13 (IL-2)	2213.09
F14 (IL-2)	1994.64
F15 (IL-3)	2155.15
F16 (IL-3)	2387.72
F17 (IL-4)	2836.42
F18 (IL-4)	2938.87
F19 (IL-5)	2502.84
F20 (IL-5)	2501.81
F21 (IL-6)	2775.05
F22 (IL-6)	2791.44
F23 (IL-7)	3041.51
F24 (IL-7)	2954.96
G1 (IL-10)	2628.26
G2 (IL-10)	2667.18
G3 (IL-11)	2700.72
G4 (IL-11)	2662.92
G5 (IL-12p40)	3591.29
G6 (IL-12p40)	3575.73
G7 (IL-13)	2565.52
G8 (IL-13)	2455.38
G9 (IL-15)	2750.76
G10 (IL-15)	2698.91
G11 (IL-17A)	2354.16
G12 (IL-17A)	2353.43
G13 (IL-22)	2358.83
G14 (IL-22)	2288.42
G15 (IL-23)	2323
G16 (IL-23)	2377.47
G17 (IL-27p28)	2624.66
G18 (IL-27p28)	2611.64
G19 (IL-28)	2471.64
G20 (IL-28)	2463.55
G21 (IL-33)	3703.06
G22 (IL-33)	3840.91
G23 (LDL R)	8197.73
G24 (LDL R)	8583.97
H1 (Leptin)	2742.81
H2 (Leptin)	2910.83
H3 (LIF)	3143.56
H4 (LIF)	3044.2
H5 (Lipocalin-2/NGAL)	3257.37
H6 (Lipocalin-2/NGAL)	3613.39
H7 (LIX)	14717.9
H8 (LIX)	15002.7
H9 (M-CSF)	6312.16
H10 (M-CSF)	6319.75
H11 (MMP-2)	5742.61
H12 (MMP-2)	5725.44
H13 (MMP-3)	18944.3
H14 (MMP-3)	18380.7
H15 (MMP-9)	5619.2
H16 (MMP-9)	4967.98
H17 (Myeloperoxidase)	6869.52
H18 (Myeloperoxidase)	7073.97
H19 (Osteopontin (OPN))	7169.63
H20 (Osteopontin (OPN))	6901.35
H21 (Osteoprotegerin/ TNFRSF11B)	4154.66
H22 (Osteoprotegerin/ TNFRSF11B)	4085.99
H23 (PD-ECGF/ Thymidine phosphorylase)	2447.97
H24 (PD-ECGF/ Thymidine phosphorylase)	2392.42
I1 (PDGF-BB)	10608.7
I2 (PDGF-BB)	11178.1
I3 (Pentraxin 2/SAP)	25203.8
I4 (Pentraxin 2/SAP)	23578.4
I5 (Pentraxin 3/ TSG-14)	4107.45
I6 (Pentraxin 3/ TSG-14)	4172.54
I7 (Periostin/OSF-2)	5750.92
I8 (Periostin/OSF-2)	5672.55
I9 (Pref-1/DLK-1/FA1)	2864
I10 (Pref-1/DLK-1/FA1)	2871.37
I11 (Proliferin)	2668.85
I12 (Proliferin)	2701.02
I13 (Proprotein Convertase 9/ PCSK9)	7707.34
I14 (Proprotein Convertase 9/ PCSK9)	7908.11
I15 (RAGE)	4663.02
I16 (RAGE)	4352.13
I17 (RBP4)	4943.11
I18 (RBP4)	5085.67
I19 (Reg3G)	11157.8
I20 (Reg3G)	10919.5
I21 (Resistin)	4772.83
I22 (Resistin)	4733.13
J1 (Reference Spots)	37378.4
J2 (Reference Spots)	37607.1
J3 (E-Selectin/CD62E)	20283.7
J4 (E-Selectin/CD62E)	19399.3
J5 (P-Selectin/CD62P)	4958.37
J6 (P-Selectin/CD62P)	4978.05
J7 (Serpin E1/PAI-1)	5051.15
J8 (Serpin E1/PAI-1)	4995.66
J9 (Serpin F1/PEDF)	3943.87
J10 (Serpin F1/PEDF)	4009.88
J11 (Thrombopoietin)	5796.04
J12 (Thrombopoietin)	5675.16
J13 (TIM-1/KIM-1/ HAVCR)	2619.42
J14 (TIM-1/KIM-1/ HAVCR)	2608.15
J15 (TNF-alpha)	2553.51
J16 (TNF-alpha)	2503.67
J17 (VCAM-1/CD106)	4521.24
J18 (VCAM-1/CD106)	4493.73
J19 (VEGF)	2838.33
J20 (VEGF)	2762.3
J21 (WISP-1/CCN4)	5289.59
J22 (WISP-1/CCN4)	5330.19
J23 (NC)	2346.84
J24 (NC)	2279.81
